# Supplementary material for: Why Verbalization of Non-Verbal Memory Reduces Recognition Accuracy: A Computational Approach to Verbal Overshadowing
Source: PLoS One. 2015 Jun 10;10(6):e0127618. doi: 10.1371/journal.pone.0127618 (PMC4464652; doi:10.1371/journal.pone.0127618)
Supplement: S1 File — (ZIP) [file pone.0127618.s004.zip]

Archive with 75 entries (68 files):
- PlosOne_simulation_data/MDS_Data/
- PlosOne_simulation_data/MDS_Data/Data_Fig4.csv
- PlosOne_simulation_data/MDS_Data/Data_FigS3.csv
- PlosOne_simulation_data/MDS_Data/Figure4.jpeg
- PlosOne_simulation_data/MDS_Data/Thumbs.db
- PlosOne_simulation_data/model1/
- PlosOne_simulation_data/model1/Control_Polarity_New_Item.csv
- PlosOne_simulation_data/model1/Control_Polarity_Old_Item.csv
- PlosOne_simulation_data/model1/Learning_Curves_for_Every_Tasks.csv
- PlosOne_simulation_data/model1/Verbalization_Polarity_New_Item_0Percent_Correct.csv
- PlosOne_simulation_data/model1/Verbalization_Polarity_New_Item_100Percent_Correct.csv
- PlosOne_simulation_data/model1/Verbalization_Polarity_New_Item_33Percent_Correct.csv
- PlosOne_simulation_data/model1/Verbalization_Polarity_New_Item_66Percent_Correct.csv
- PlosOne_simulation_data/model1/Verbalization_Polarity_Old_Item_0Percent_Correct.csv
- PlosOne_simulation_data/model1/Verbalization_Polarity_Old_Item_100Percent_Correct.csv
- PlosOne_simulation_data/model1/Verbalization_Polarity_Old_Item_33Percent_Correct.csv
- PlosOne_simulation_data/model1/Verbalization_Polarity_Old_Item_66Percent_Correct.csv
- PlosOne_simulation_data/model2/
- PlosOne_simulation_data/model2/Control_Polarity_New_Item.csv
- PlosOne_simulation_data/model2/Control_Polarity_Old_Item.csv
- PlosOne_simulation_data/model2/Learning_Curves_for_Every_Tasks.csv
- PlosOne_simulation_data/model2/Verbalization_Polarity_New_Item_0Percent_Correct.csv
- PlosOne_simulation_data/model2/Verbalization_Polarity_New_Item_100Percent_Correct.csv
- PlosOne_simulation_data/model2/Verbalization_Polarity_New_Item_33Percent_Correct.csv
- PlosOne_simulation_data/model2/Verbalization_Polarity_New_Item_66Percent_Correct.csv
- PlosOne_simulation_data/model2/Verbalization_Polarity_Old_Item_0Percent_Correct.csv
- PlosOne_simulation_data/model2/Verbalization_Polarity_Old_Item_100Percent_Correct.csv
- PlosOne_simulation_data/model2/Verbalization_Polarity_Old_Item_33Percent_Correct.csv
- PlosOne_simulation_data/model2/Verbalization_Polarity_Old_Item_66Percent_Correct.csv
- PlosOne_simulation_data/model3/
- PlosOne_simulation_data/model3/Control_Polarity_New_Item.csv
- PlosOne_simulation_data/model3/Control_Polarity_Old_Item.csv
- PlosOne_simulation_data/model3/Learning_Curves_for_Every_Tasks.csv
- PlosOne_simulation_data/model3/Verbalization_Polarity_New_Item_0Percent_Correct.csv
- PlosOne_simulation_data/model3/Verbalization_Polarity_New_Item_100Percent_Correct.csv
- PlosOne_simulation_data/model3/Verbalization_Polarity_New_Item_33Percent_Correct.csv
- PlosOne_simulation_data/model3/Verbalization_Polarity_New_Item_66Percent_Correct.csv
- PlosOne_simulation_data/model3/Verbalization_Polarity_Old_Item_0Percent_Correct.csv
- PlosOne_simulation_data/model3/Verbalization_Polarity_Old_Item_100Percent_Correct.csv
- PlosOne_simulation_data/model3/Verbalization_Polarity_Old_Item_33Percent_Correct.csv
- PlosOne_simulation_data/model3/Verbalization_Polarity_Old_Item_66Percent_Correct.csv
- PlosOne_simulation_data/model4/
- PlosOne_simulation_data/model4/Control_Polarity_New_Item.csv
- PlosOne_simulation_data/model4/Control_Polarity_Old_Item.csv
- PlosOne_simulation_data/model4/Learning_Curves_for_Every_Tasks.csv
- PlosOne_simulation_data/model4/Verbalization_Polarity_New_Item_0Percent_Correct.csv
- PlosOne_simulation_data/model4/Verbalization_Polarity_New_Item_100Percent_Correct.csv
- PlosOne_simulation_data/model4/Verbalization_Polarity_New_Item_33Percent_Correct.csv
- PlosOne_simulation_data/model4/Verbalization_Polarity_New_Item_66Percent_Correct.csv
- PlosOne_simulation_data/model4/Verbalization_Polarity_Old_Item_0Percent_Correct.csv
- PlosOne_simulation_data/model4/Verbalization_Polarity_Old_Item_100Percent_Correct.csv
- PlosOne_simulation_data/model4/Verbalization_Polarity_Old_Item_33Percent_Correct.csv
- PlosOne_simulation_data/model4/Verbalization_Polarity_Old_Item_66Percent_Correct.csv
- PlosOne_simulation_data/model5/
- PlosOne_simulation_data/model5/Control_Polarity_New_Item.csv
- PlosOne_simulation_data/model5/Control_Polarity_Old_Item.csv
- PlosOne_simulation_data/model5/Learning_Curves_for_Every_Tasks.csv
- PlosOne_simulation_data/model5/Verbalization_Polarity_New_Item_0Percent_Correct.csv
- PlosOne_simulation_data/model5/Verbalization_Polarity_New_Item_100Percent_Correct.csv
- PlosOne_simulation_data/model5/Verbalization_Polarity_New_Item_33Percent_Correct.csv
- PlosOne_simulation_data/model5/Verbalization_Polarity_New_Item_66Percent_Correct.csv
- PlosOne_simulation_data/model5/Verbalization_Polarity_Old_Item_0Percent_Correct.csv
- PlosOne_simulation_data/model5/Verbalization_Polarity_Old_Item_100Percent_Correct.csv
- PlosOne_simulation_data/model5/Verbalization_Polarity_Old_Item_33Percent_Correct.csv
- PlosOne_simulation_data/model5/Verbalization_Polarity_Old_Item_66Percent_Correct.csv
- PlosOne_simulation_data/R-Commands/
- PlosOne_simulation_data/R-Commands/R_command_Fig4.txt
- PlosOne_simulation_data/R-Commands/R_command_FigS3.txt
- PlosOne_simulation_data/R-Commands/R_command_Figure10.txt
- PlosOne_simulation_data/R-Commands/R_command_Figure5.txt
- PlosOne_simulation_data/R-Commands/R_command_Figure6.txt
- PlosOne_simulation_data/R-Commands/R_command_Figure7.txt
- PlosOne_simulation_data/R-Commands/R_command_Figure8.txt
- PlosOne_simulation_data/R-Commands/R_command_Figure9.txt
- PlosOne_simulation_data/readme.txt
