# Supplementary material for: Why Verbalization of Non-Verbal Memory Reduces Recognition Accuracy: A Computational Approach to Verbal Overshadowing
Source: PLoS One. 2015 Jun 10;10(6):e0127618. doi: 10.1371/journal.pone.0127618 (PMC4464652; doi:10.1371/journal.pone.0127618)
Supplement: S1 File — (ZIP) [file pone.0127618.s004.zip › PlosOne_simulation_data/MDS_Data/Data_Fig4.csv]

0.167631
0.5461869
0.7927855
0.2511161
0.9633877
0.6378401
0.2138839
0.505291
0.3801521
0.758061
0.09716249
0.5101727
0.2515455
0.0690614
0.7740227
0.2690384
0.5917832
0.05254646
0.6296397
0.2311388
0.04757084
0.5219197
0.2538734
0.06795705
0.5066849
0.9303175
0.6158938
0.9443392
0.6443809
0.7755842
0.6461015
0.8532535
0.06152562
0.02019377
0.2275817
0.0130901
0.8514357
0.6264641
0.1912952
0.2568566
0.004781323
0.7913253
0.03462152
0.008807749
0.1334205
0.9921625
0.6288788
0.9930641
0.8913681
0.8576121
0.9302121
0.9668205
0.005764326
0.005304629
0.02931607
0.000262997
0.9478629
0.9528342
0.0568953
0.3014601
0.001107705
0.850077
0.005967238
0.000950373
0.01213228
0.9996043
0.6903229
0.9997649
0.9619058
0.9134761
0.9620476
0.9909912
0.00092719
0.002172013
0.004311412
1.02E-05
0.9910182
0.9959017
0.02989986
0.06618339
0.000814935
0.9577975
0.000268618
0.000200127
0.00045145
0.9999492
0.8368708
0.9999934
0.967231
0.9102049
0.9879268
0.9957073
0.000309752
0.000634012
0.000525612
3.01E-07
0.9990696
0.9998316
0.005588401
0.01383665
0.000754973
0.9789767
2.65E-05
7.44E-05
4.84E-05
0.9999956
0.9092309
0.9999999
0.9824129
0.9579967
0.9933307
0.9980547
7.23E-05
0.000459034
5.09E-05
1.13E-07
0.9998561
0.9999912
0.002698053
0.001474821
0.001285505
0.9868892
1.37E-06
2.38E-05
1.64E-06
0.9999994
0.9063257
0.9999999
0.9917461
0.95632
0.9962785
0.9976733
3.38E-05
0.00043303
1.08E-05
1.13E-07
0.9999676
0.9999996
0.000826236
0.000182833
0.001741435
0.9966481
2.91E-07
1.34E-05
1.13E-07
0.9999999
0.9490578
0.9999999
0.995161
0.9705008
0.9978373
0.998176
3.65E-05
0.000179399
1.88E-06
1.13E-07
0.9999912
0.9999999
0.00022574
2.52E-05
0.003143072
0.9986055
1.13E-07
4.72E-06
1.13E-07
0.9999999
0.9449413
0.9999999
0.9955353
0.9579192
0.998962
0.9990262
1.73E-05
0.00019789
5.22E-07
1.13E-07
0.9999983
0.9999999
6.17E-05
6.43E-06
0.005303802
0.9992795
1.13E-07
2.17E-06
1.13E-07
0.9999999
0.9741479
0.9999999
0.9964053
0.9589489
0.9991727
0.9993206
8.14E-06
0.000146989
1.13E-07
1.13E-07
0.9999996
0.9999999
3.14E-05
8.05E-07
0.1798389
0.5263014
0.7858752
0.3131001
0.9544327
0.6677615
0.150551
0.4750584
0.3528788
0.8382928
0.07263955
0.5738326
0.3544689
0.06013668
0.7351961
0.445341
0.5645326
0.05794635
0.5808911
0.2154965
0.07470259
0.3952782
0.9843452
0.04925023
0.9832703
0.9496037
0.3480408
0.899745
0.09601854
0.9068652
0.7497839
0.2831443
0.03121528
0.009283491
0.9905627
0.8224912
0.6447659
0.008880832
0.6134595
0.8095537
0.006585035
0.4649523
0.9995895
0.004852823
0.9981502
0.9957423
0.3954295
0.9790288
0.0467097
0.9431223
0.9797093
0.0905484
0.003010621
0.00080741
0.9995266
0.9669407
0.7035447
0.000334757
0.8007402
0.9847391
0.000786916
0.8571919
0.9999891
0.000294737
0.999855
0.999662
0.3062317
0.9962478
0.01344099
0.9627984
0.9974514
0.07306074
0.000316081
7.86E-05
0.9999775
0.9876307
0.7836601
2.46E-05
0.9474798
0.9986546
2.93E-05
0.9470251
0.9999997
1.66E-05
0.9999914
0.9999888
0.2733308
0.9992548
0.007659196
0.9302853
0.9996077
0.08587225
8.18E-05
1.58E-05
0.9999985
0.9896271
0.8169175
1.88E-06
0.9855589
0.9998847
2.94E-06
0.9954547
0.9999999
1.06E-06
0.9999994
0.9999994
0.1056599
0.9997678
0.002453663
0.8587623
0.9999273
0.1692057
2.13E-05
2.50E-06
0.9999999
0.9954377
0.8797299
1.47E-07
0.9978406
0.9999819
1.81E-07
0.9994489
0.9999999
1.13E-07
0.9999999
0.9999999
0.0416415
0.9999311
0.000902488
0.8386845
0.9999831
0.1477573
8.61E-06
8.03E-07
0.9999999
0.9953519
0.905376
1.13E-07
0.9993933
0.999997
1.13E-07
0.9998695
0.9999999
1.13E-07
0.9999999
0.9999999
0.02994132
0.9999659
0.000649875
0.6662627
0.9999944
0.2906507
2.45E-06
3.60E-07
0.9999999
0.9958373
0.956872
1.13E-07
0.9997841
0.9999994
1.13E-07
0.999982
0.9999999
1.13E-07
0.9999999
0.9999999
0.01630099
0.9999903
0.000131561
0.6109186
0.9999986
0.3190126
1.93E-06
1.13E-07
0.9999999
0.9972965
0.961098
1.13E-07
0.9999516
0.9999998
1.13E-07
0.9999958
0.9999999
1.13E-07
0.9999999
0.9999999
0.00545324
0.9999947
8.93E-05
0.4407954
0.9999993
0.3451981
4.17E-07
1.13E-07
0.9999999
0.9966073
0.9753585
1.13E-07
0.9999726
0.9999999
0.1628051
0.5078638
0.720433
0.276962
0.9663044
0.6411448
0.1947581
0.4284827
0.4181689
0.7680208
0.1222756
0.6140035
0.2750154
0.05310917
0.6280594
0.3621118
0.596594
0.05129994
0.5600646
0.230329
0.1981742
0.3063974
0.9655309
0.06922317
0.9780827
0.9181001
0.3459218
0.9165468
0.7887048
0.9519717
0.6087959
0.348124
0.02326926
0.005175614
0.9722133
0.1318448
0.8966343
0.01196936
0.5126837
0.8205181
0.1220683
0.479596
0.9975929
0.006423077
0.9941797
0.993697
0.4766167
0.984544
0.9537299
0.9872357
0.91109
0.2348496
0.001394145
0.000828872
0.9974761
0.04576091
0.9729325
0.001686317
0.6732933
0.9811893
0.03629621
0.6825665
0.9998958
0.00018773
0.9991975
0.9996155
0.4649264
0.9951292
0.9850587
0.9953148
0.9578947
0.1300849
0.000139419
8.84E-05
0.9998881
0.004794497
0.994758
0.000138642
0.8681397
0.9971942
0.00589189
0.9270529
0.9999961
3.21E-06
0.9999054
0.9999804
0.4090654
0.999116
0.9966628
0.9985384
0.9786514
0.1417871
1.40E-05
5.77E-06
0.9999925
0.000948035
0.999369
9.90E-06
0.9647051
0.999273
0.000694485
0.9934821
0.9999999
1.13E-07
0.9999868
0.9999986
0.4223017
0.9997918
0.9993559
0.999487
0.9812029
0.1057292
3.41E-06
1.13E-06
0.9999992
0.000171427
0.9998348
1.64E-06
0.9934365
0.9997404
0.000172147
0.9980195
0.9999999
1.13E-07
0.9999987
0.9999999
0.4444501
0.9999261
0.999778
0.9996819
0.9944778
0.07971857
6.16E-07
1.58E-07
0.9999999
1.52E-05
0.9999762
2.73E-07
0.9976732
0.9998616
3.61E-05
0.9997473
0.9999999
1.13E-07
0.9999997
0.9999999
0.3810132
0.9999852
0.9998946
0.9998012
0.9963847
0.09519203
1.13E-07
1.13E-07
0.9999999
2.99E-06
0.999995
1.13E-07
0.9992099
0.9999634
9.87E-06
0.9999431
0.9999999
1.13E-07
0.9999999
0.9999999
0.3352783
0.9999897
0.9999422
0.9998075
0.9977964
0.09584185
1.13E-07
1.13E-07
0.9999999
6.79E-07
0.999999
1.13E-07
0.9997097
0.9999889
1.60E-06
0.9999915
0.9999999
1.13E-07
0.9999999
0.9999999
0.3599541
0.9999952
0.9999744
0.9999191
0.9987041
0.09213151
1.13E-07
1.13E-07
0.9999999
1.74E-07
0.9999998
1.13E-07
0.9998906
0.9999915
0.1524504
0.4997233
0.7533648
0.2359429
0.939786
0.7109879
0.14255
0.468269
0.4090111
0.829284
0.08420296
0.5830834
0.3425229
0.05102095
0.7421061
0.4360236
0.6954361
0.08017019
0.5468779
0.3001797
0.4554487
0.38523
0.2377145
0.1081701
0.5361032
0.9549965
0.2010258
0.9405177
0.5821828
0.972232
0.6433848
0.04732475
0.01423613
0.02207208
0.3108499
0.0179249
0.8635529
0.5949153
0.7003741
0.8152056
0.3718408
0.3358153
0.1046306
0.01077106
0.1510229
0.9970276
0.07939719
0.9972945
0.8606331
0.9918253
0.8973761
0.003892554
0.001760922
0.0046498
0.07416856
0.000432864
0.9779634
0.8914143
0.9215817
0.9525219
0.413961
0.5236089
0.02521461
0.000555056
0.02775095
0.999876
0.02719333
0.9999065
0.9224639
0.9991136
0.9663391
0.000257776
0.000189817
0.000726314
0.01850877
8.87E-06
0.9940084
0.9917693
0.9805923
0.982197
0.5178738
0.7375805
0.003101382
0.000103168
0.002761947
0.9999972
0.01051776
0.9999985
0.9525548
0.9999352
0.963081
2.05E-05
5.31E-05
0.00024868
0.004334732
5.01E-07
0.9994913
0.9996724
0.9938332
0.9896455
0.6790952
0.8523997
0.000382543
2.39E-05
0.000503051
0.9999998
0.007052781
0.9999999
0.9750022
0.9999864
0.9576426
1.82E-06
1.31E-05
9.66E-05
0.001029404
1.13E-07
0.999948
0.999984
0.9972129
0.9858938
0.769053
0.9159921
4.89E-05
5.67E-06
6.39E-05
0.9999999
0.004537161
0.9999999
0.9828539
0.9999986
0.9443233
2.45E-07
3.29E-06
4.15E-05
0.000169826
1.13E-07
0.9999917
0.9999989
0.9986561
0.980713
0.8007506
0.9434637
1.67E-05
1.59E-06
9.27E-06
0.9999999
0.001766503
0.9999999
0.9884382
0.9999997
0.9363197
1.13E-07
1.76E-06
1.61E-05
5.58E-05
1.13E-07
0.999999
0.9999999
0.9994754
0.9723773
0.8821011
0.9687833
3.59E-06
7.39E-07
2.25E-06
0.9999999
0.001547655
0.9999999
0.9861101
0.9999999
0.9504318
1.13E-07
8.76E-07
9.40E-06
1.21E-05
1.13E-07
0.9999998
0.9999999
0.9995855
0.958475
0.8705392
0.987447
1.15E-06
2.78E-07
5.00E-07
0.9999999
0.001047033
0.9999999
0.9943101
0.9999999
0.9336028
1.13E-07
2.60E-07
3.99E-06
4.44E-06
1.13E-07
0.9999999
0.9999999
0.9997163
0.9463448
0.1273485
0.6162216
0.7791285
0.2810307
0.9473387
0.633316
0.2082675
0.4910277
0.4401139
0.8254853
0.1033035
0.5646759
0.2901382
0.05955136
0.741843
0.3887136
0.6116457
0.07483293
0.6123835
0.1898854
0.04322794
0.06148657
0.9841635
0.09626521
0.9882786
0.9567337
0.1247523
0.9251763
0.3788819
0.8184722
0.0748148
0.3452398
0.06196778
0.007637409
0.9838297
0.8279616
0.3781055
0.008816388
0.811204
0.7611946
0.005682932
0.0119278
0.9996683
0.008060634
0.9993307
0.9941272
0.07489573
0.9891348
0.3265308
0.8376271
0.044433
0.2599298
0.009434753
0.000765107
0.9996452
0.9822984
0.3661412
0.000316814
0.9822353
0.9904447
0.000313938
0.003241302
0.9999909
0.000462425
0.999981
0.9995811
0.01519668
0.9976804
0.3311142
0.8851898
0.02117546
0.1963506
0.002515822
7.12E-05
0.9999952
0.9841166
0.2189639
2.47E-05
0.9990246
0.9992656
2.24E-05
0.003981083
0.9999999
1.59E-05
0.9999989
0.999984
0.00453546
0.9995816
0.4810156
0.9046661
0.003336363
0.3359135
0.000816182
4.45E-06
0.9999999
0.9939386
0.09949186
1.26E-06
0.9999577
0.9999749
2.58E-06
0.003256733
0.9999999
7.44E-07
0.9999999
0.9999994
0.001160173
0.9998105
0.4344956
0.8674476
0.000615452
0.5171055
0.000496058
6.22E-07
0.9999999
0.9953824
0.04138168
1.13E-07
0.9999991
0.9999988
3.67E-07
0.002290979
0.9999999
1.13E-07
0.9999999
0.9999999
0.000309709
0.9999475
0.7192304
0.858492
0.000153387
0.6522484
0.000325285
1.13E-07
0.9999999
0.9974791
0.01430652
1.13E-07
0.9999999
0.9999999
1.13E-07
0.002814016
0.9999999
1.13E-07
0.9999999
0.9999999
0.000134061
0.999986
0.7765381
0.8017849
3.80E-05
0.8387201
0.000193562
1.13E-07
0.9999999
0.9977416
0.003845261
1.13E-07
0.9999999
0.9999999
1.13E-07
0.00249012
0.9999999
1.13E-07
0.9999999
0.9999999
4.73E-05
0.9999936
0.8699147
0.7702702
1.67E-05
0.9239796
0.000112236
1.13E-07
0.9999999
0.9966609
0.002219502
1.13E-07
0.9999999
0.9999999
1.13E-07
0.002036195
0.9999999
1.13E-07
0.9999999
0.9999999
2.37E-05
0.9999967
0.8940237
0.6739631
5.35E-06
0.9683787
0.000148245
1.13E-07
0.9999999
0.9945404
0.001057245
1.13E-07
0.9999999
0.9999999
0.16651
0.5041371
0.7431229
0.2748831
0.9484208
0.6498085
0.2222944
0.5500233
0.4131309
0.8043334
0.1137855
0.577184
0.3137993
0.05568583
0.7827459
0.3584376
0.5752075
0.07566688
0.6634279
0.2665158
0.1364964
0.05693411
0.9766088
0.06541841
0.9878086
0.9484764
0.1730348
0.9036591
0.878871
0.9337125
0.04089981
0.3920728
0.043368
0.006965673
0.9797347
0.1462485
0.8004764
0.01329434
0.79755
0.8092777
0.07495435
0.008410134
0.9980062
0.005913334
0.9980257
0.9959205
0.08374441
0.9892919
0.9946917
0.9709666
0.00660573
0.3883842
0.00618504
0.000656309
0.999019
0.03338467
0.8968355
0.001090951
0.9648603
0.9908517
0.01452164
0.00327594
0.9999118
0.000172227
0.9998742
0.9995067
0.02773927
0.9980928
0.9995848
0.9925204
0.001222401
0.4090956
0.00094484
3.75E-05
0.9999688
0.004758266
0.9384889
0.000102313
0.9989436
0.9990622
0.003194778
0.002012865
0.9999971
5.14E-06
0.9999903
0.9999878
0.008629775
0.9994766
0.9999762
0.997517
8.92E-05
0.4413935
0.000160362
1.75E-06
0.9999993
0.001095468
0.9536092
7.70E-06
0.9999065
0.9999072
0.00060893
0.002509626
0.9999999
1.13E-07
0.9999995
0.9999987
0.005890137
0.9998872
0.999998
0.9990478
6.75E-06
0.4653825
8.97E-05
1.75E-07
0.9999999
0.000182274
0.9767708
9.09E-07
0.9999961
0.9999888
0.000194158
0.001796815
0.9999999
1.13E-07
0.9999999
0.9999999
0.003324437
0.9999523
0.9999999
0.9996695
7.21E-07
0.5513658
1.84E-05
1.13E-07
0.9999999
2.64E-05
0.9753997
1.13E-07
0.9999997
0.9999987
2.95E-05
0.002347806
0.9999999
1.13E-07
0.9999999
0.9999999
0.001643781
0.9999826
0.9999999
0.9999236
1.13E-07
0.6889814
8.75E-06
1.13E-07
0.9999999
5.14E-06
0.9822927
1.13E-07
0.9999999
0.9999998
1.20E-05
0.003261558
0.9999999
1.13E-07
0.9999999
0.9999999
0.000960174
0.9999906
0.9999999
0.9999669
1.13E-07
0.780211
5.09E-06
1.13E-07
0.9999999
1.15E-06
0.9872567
1.13E-07
0.9999999
0.9999999
3.83E-06
0.00257486
0.9999999
1.13E-07
0.9999999
0.9999999
0.000866933
0.9999942
0.9999999
0.9999702
1.13E-07
0.8437966
1.95E-06
1.13E-07
0.9999999
1.71E-07
0.9951661
1.13E-07
0.9999999
0.9999999
0.1462171
0.6036507
0.768179
0.2419351
0.951364
0.6520156
0.1654361
0.4474007
0.3923166
0.8850373
0.1263422
0.6854686
0.2676194
0.03772164
0.7434698
0.3049056
0.6541452
0.05971283
0.5696927
0.2392416
0.1928912
0.08099427
0.9837276
0.05636861
0.9822367
0.9302209
0.91501
0.94603
0.09919579
0.6826434
0.3989267
0.5610621
0.03151444
0.003661205
0.987533
0.8672529
0.196499
0.005528867
0.7692118
0.7870682
0.1127325
0.0229565
0.9995113
0.003005199
0.9985079
0.995604
0.983588
0.9924529
0.03455668
0.7497979
0.6885543
0.7863128
0.004881779
0.000190242
0.9993643
0.973805
0.03174937
0.000449066
0.9802795
0.956344
0.05842662
0.009549567
0.9999901
0.000112622
0.9997969
0.9999056
0.9983422
0.9992124
0.009598481
0.4644469
0.8720856
0.9601995
0.000539816
1.91E-05
0.9999807
0.9919497
0.0053208
2.11E-05
0.9985942
0.9964218
0.01887166
0.006754165
0.9999998
3.35E-06
0.999984
0.9999954
0.9997963
0.9998893
0.002225286
0.2133741
0.933557
0.9942071
0.000136546
1.69E-06
0.9999996
0.9967983
0.000574683
1.06E-06
0.9999268
0.9996244
0.01140002
0.006984591
0.9999999
1.16E-07
0.9999976
0.9999998
0.9999148
0.9999773
0.000751259
0.07559509
0.9767951
0.9991617
4.02E-05
3.00E-07
0.9999999
0.9984236
7.88E-05
1.13E-07
0.9999953
0.9999483
0.00537996
0.005843079
0.9999999
1.13E-07
0.9999998
0.9999999
0.9999888
0.9999934
0.00014723
0.02856377
0.9904317
0.999889
1.81E-05
1.13E-07
0.9999999
0.9990134
1.73E-05
1.13E-07
0.9999996
0.9999917
0.001280479
0.003784778
0.9999999
1.13E-07
0.9999999
0.9999999
0.9999961
0.9999982
5.24E-05
0.01121041
0.9948763
0.9999859
9.03E-06
1.13E-07
0.9999999
0.999351
2.67E-06
1.13E-07
0.9999999
0.9999983
0.000875488
0.002426254
0.9999999
1.13E-07
0.9999999
0.9999999
0.9999989
0.9999995
2.42E-05
0.00553532
0.9970705
0.999998
2.65E-06
1.13E-07
0.9999999
0.9996381
5.67E-07
1.13E-07
0.9999999
0.9999996
0.000422506
0.00349028
0.9999999
1.13E-07
0.9999999
0.9999999
0.9999995
0.9999998
1.05E-05
0.003028699
0.9987468
0.9999995
2.06E-06
1.13E-07
0.9999999
0.9997665
1.13E-07
1.13E-07
0.9999999
0.9999999
0.1489722
0.4967361
0.7367951
0.1975378
0.9362223
0.6897115
0.1926045
0.4531977
0.3643118
0.835283
0.0995461
0.5530556
0.3366956
0.07006899
0.7524534
0.3646715
0.6344729
0.06132266
0.5920919
0.2396803
0.1372087
0.1073423
0.1917192
0.07152062
0.5252194
0.9381657
0.8564339
0.9435272
0.4646448
0.7434856
0.3161702
0.8486813
0.06841368
0.01385746
0.2433425
0.03039625
0.2056128
0.6591335
0.8183611
0.4021302
0.03433381
0.03048248
0.03707275
0.005389936
0.1019213
0.9937126
0.9833531
0.9977862
0.4963433
0.7466299
0.3832494
0.9742154
0.009536583
0.002195851
0.03087355
0.00179183
0.04579892
0.9461619
0.9574752
0.4522248
0.01406451
0.006982581
0.005342309
0.000527904
0.01376829
0.9996553
0.9981228
0.9999613
0.5249092
0.7620053
0.334186
0.9950773
0.003505574
0.000189921
0.01206324
4.43E-05
0.01373792
0.9973509
0.9958242
0.3780902
0.05086615
0.001085151
0.000417416
0.000105542
0.001371678
0.9999881
0.999786
0.9999996
0.4718675
0.7466998
0.4073914
0.9994208
0.002018689
5.99E-05
0.001697834
2.58E-06
0.003286286
0.9999233
0.9991837
0.2255144
0.09306405
0.000157324
4.87E-05
3.58E-05
4.88E-05
0.9999996
0.9999655
0.9999999
0.4732517
0.8317286
0.2916315
0.9998809
0.001340539
2.38E-05
0.000780459
1.98E-07
0.000991954
0.9999967
0.9998558
0.06425323
0.1755638
2.56E-05
4.76E-06
1.72E-05
4.67E-06
0.9999999
0.9999954
0.9999999
0.3284077
0.8781126
0.3309559
0.9999757
0.001075006
5.80E-06
0.000243483
1.13E-07
0.000390372
0.9999999
0.9999577
0.02406284
0.4174365
5.58E-06
4.21E-07
5.53E-06
3.29E-07
0.9999999
0.9999985
0.9999999
0.2250087
0.8934624
0.3434025
0.9999896
0.000821047
1.90E-06
0.000114824
1.13E-07
0.000112373
0.9999999
0.9999923
0.01309825
0.6243457
1.72E-06
1.13E-07
2.63E-06
1.13E-07
0.9999999
0.9999995
0.9999999
0.1612374
0.9030621
0.3358317
0.9999969
0.001262586
1.49E-06
4.86E-05
1.13E-07
8.37E-05
0.9999999
0.9999979
0.002968909
0.705341
3.53E-07
1.13E-07
1.04E-06
1.13E-07
0.9999999
0.9999999
0.9999999
0.08881439
0.9134456
0.2631648
0.9999989
0.000562597
7.91E-07
2.97E-05
1.13E-07
5.17E-05
0.9999999
0.9999993
0.001496843
0.15703
0.531912
0.7893715
0.2618044
0.9424764
0.710004
0.2026211
0.4022663
0.3886803
0.8430761
0.09582865
0.5585371
0.3563864
0.07295305
0.7469277
0.4477515
0.5677708
0.09165824
0.6199532
0.177534
0.7000572
0.05618214
0.183799
0.07287726
0.5139397
0.9743101
0.6858091
0.9695569
0.6400246
0.9160757
0.2063779
0.2654301
0.02946442
0.01113266
0.2518869
0.01905268
0.4871819
0.6545702
0.9014195
0.6202501
0.9379157
0.01069278
0.07323892
0.003602486
0.1908821
0.9986377
0.9278865
0.9983698
0.7013814
0.9296386
0.3566982
0.09989474
0.001751184
0.001304458
0.09900666
0.000715702
0.2065021
0.9191678
0.9926464
0.9192736
0.9854071
0.00238845
0.02543136
0.000147273
0.02035959
0.9999607
0.9790329
0.9999558
0.761905
0.985094
0.2406036
0.04492863
0.000333849
0.000159101
0.02607234
2.19E-05
0.1474828
0.9892229
0.9996606
0.9746091
0.998354
0.000300591
0.002345664
1.65E-05
0.002094568
0.9999989
0.9959382
0.9999996
0.8658854
0.996495
0.1755943
0.02446192
9.87E-05
2.03E-05
0.009479426
1.16E-06
0.1312215
0.999298
0.9999637
0.9771853
0.9998352
7.39E-05
0.000456817
1.62E-06
0.000294341
0.9999999
0.9990124
0.9999999
0.907615
0.9992763
0.08571021
0.01859477
2.68E-05
7.19E-06
0.004164021
1.13E-07
0.1480326
0.999971
0.999997
0.9742053
0.9999782
8.95E-06
0.00010823
2.62E-07
3.17E-05
0.9999999
0.9997658
0.9999999
0.8973885
0.999764
0.04743591
0.009160136
2.25E-05
1.51E-06
0.002808369
1.13E-07
0.1144019
0.9999985
0.9999996
0.9584932
0.9999971
3.91E-06
2.14E-05
1.13E-07
4.85E-06
0.9999999
0.9999515
0.9999999
0.9071978
0.9999564
0.02527748
0.005280518
7.07E-06
3.63E-07
0.001968425
1.13E-07
0.09866231
0.9999999
0.9999999
0.9550086
0.9999996
7.32E-07
3.42E-06
1.13E-07
6.24E-07
0.9999999
0.9999855
0.9999999
0.8939813
0.999972
0.01096747
0.004325874
3.89E-06
1.62E-07
0.001059426
1.13E-07
0.09160291
0.9999999
0.9999999
0.910631
0.9999999
1.66E-07
1.36E-06
1.13E-07
1.60E-07
0.9999999
0.9999949
0.9999999
0.9332389
0.9999924
0.006304025
0.0024859
2.94E-06
1.13E-07
0.000508937
1.13E-07
0.1037709
0.9999999
0.9999999
0.8602633
0.1723311
0.4514474
0.7756504
0.2921188
0.9521285
0.6606779
0.1923618
0.450994
0.4843568
0.7818434
0.07045264
0.6028966
0.3861923
0.05577466
0.6616381
0.3344446
0.53833
0.0611379
0.569737
0.1974593
0.566905
0.9339176
0.9725031
0.1513786
0.9879407
0.8644478
0.1900494
0.6486788
0.2131864
0.1647674
0.5341224
0.5861394
0.5484747
0.01083868
0.9816519
0.7586487
0.5653095
0.007723419
0.1809831
0.0771686
0.8029988
0.9943653
0.9991251
0.02044225
0.9988013
0.9668029
0.3017183
0.7188128
0.1667384
0.01191959
0.8302943
0.7615861
0.8015416
0.001384466
0.9993563
0.9227319
0.6792994
0.000710631
0.08678919
0.04330691
0.7272183
0.9992006
0.9999598
0.000922001
0.9999155
0.9957425
0.1924683
0.6213593
0.1950379
0.001136662
0.9753795
0.7915
0.8488033
0.000311847
0.9999508
0.9530768
0.7903478
2.62E-05
0.05495737
0.03224816
0.4323045
0.9999635
0.9999972
2.58E-05
0.9999877
0.9994718
0.2167078
0.5076126
0.2764161
6.32E-05
0.9945285
0.8841271
0.7744942
6.67E-05
0.9999953
0.976815
0.9066
9.04E-07
0.04260841
0.03790464
0.2658098
0.999997
0.9999999
1.10E-06
0.9999987
0.9999025
0.2334669
0.4920813
0.24175
1.45E-05
0.9983308
0.9011263
0.7997924
2.21E-05
0.9999989
0.9758548
0.9424608
1.13E-07
0.03198006
0.0324127
0.1367551
0.9999998
0.9999999
1.13E-07
0.9999998
0.9999843
0.1359251
0.3459398
0.4423404
1.87E-06
0.9994903
0.9474052
0.7583733
8.61E-06
0.9999997
0.968184
0.9658389
1.13E-07
0.01538606
0.04143397
0.05720948
0.9999999
0.9999999
1.13E-07
0.9999999
0.9999972
0.1259008
0.2341049
0.4593591
2.12E-07
0.9997742
0.9507873
0.7104342
2.83E-06
0.9999999
0.9728284
0.9718357
1.13E-07
0.01063898
0.04974768
0.02916901
0.9999999
0.9999999
1.13E-07
0.9999999
0.9999996
0.1064838
0.2022935
0.6204894
1.13E-07
0.9999592
0.9691084
0.6827777
1.90E-06
0.9999999
0.9831518
0.9844997
1.13E-07
0.007474342
0.04633514
0.01265599
0.9999999
0.9999999
1.13E-07
0.9999999
0.9999998
0.1010118
0.1250421
0.7983013
1.13E-07
0.9999725
0.9682335
0.5822907
5.40E-07
0.9999999
0.9735422
0.9840657
1.13E-07
0.005511119
0.04815897
[truncated: 11,200 more rows]
