# Supplementary material for: Why Verbalization of Non-Verbal Memory Reduces Recognition Accuracy: A Computational Approach to Verbal Overshadowing
Source: PLoS One. 2015 Jun 10;10(6):e0127618. doi: 10.1371/journal.pone.0127618 (PMC4464652; doi:10.1371/journal.pone.0127618)
Supplement: S1 File — (ZIP) [file pone.0127618.s004.zip › PlosOne_simulation_data/MDS_Data/Data_FigS3.csv]

0.7176829
0.8304553
0.4950965
0.3349891
0.2326672
0.5912562
0.1667023
0.1159849
0.1368067
0.2985439
0.7311373
0.5676581
0.5262226
0.3324271
0.2554584
0.3477471
0.6642506
0.7906733
0.6168599
0.3143221
0.08641142
0.7586874
0.6725726
0.6918413
0.08345345
0.8360704
0.5595306
0.2202414
0.8369727
0.4160532
0.9791536
0.1885318
0.1010434
0.01660767
0.0963515
0.1236498
0.9207137
0.06863236
0.1086065
0.7523541
0.02009898
0.6937053
0.8227551
0.8666271
0.01602053
0.9386929
0.7766725
0.1392135
0.9675503
0.4423132
0.999325
0.1601517
0.008041202
0.001271624
0.009906377
0.0414462
0.9893202
0.002203533
0.02072156
0.9557573
0.007815486
0.9247797
0.9262856
0.9504808
0.001840016
0.9787259
0.9245556
0.07172093
0.9952953
0.6144929
0.9999582
0.05861528
0.000798865
7.23E-05
0.000561527
0.009432191
0.9991994
5.02E-05
0.001461035
0.9624152
0.000976884
0.9667109
0.9745489
0.9870663
0.000401751
0.9851589
0.9811276
0.07147632
0.999033
0.8601697
0.9999968
0.06781726
4.27E-05
7.89E-06
5.42E-05
0.002694899
0.9999321
1.32E-06
0.000138147
0.9924699
0.00018599
0.9929509
0.9827436
0.9960661
5.76E-05
0.9881892
0.9956415
0.066715
0.9998844
0.9300365
0.9999998
0.06027455
3.22E-06
1.08E-06
1.93E-06
0.001176206
0.9999946
1.13E-07
1.14E-05
0.9975258
1.74E-05
0.9981869
0.9857327
0.9977103
1.13E-05
0.9870209
0.9990757
0.05879971
0.9999809
0.9762083
0.9999999
0.04413156
3.34E-07
1.13E-07
1.49E-07
0.000492906
0.9999994
1.13E-07
6.93E-07
0.9985527
4.91E-06
0.9996005
0.9933653
0.9994298
2.59E-06
0.9889962
0.9997962
0.06788339
0.9999939
0.9929952
0.9999999
0.03458696
1.13E-07
1.13E-07
1.13E-07
0.000285895
0.9999999
1.13E-07
1.13E-07
0.9992825
9.69E-07
0.9998428
0.9957826
0.9997495
9.42E-07
0.9810705
0.9999471
0.07825012
0.9999986
0.9971357
0.9999999
0.03064915
1.13E-07
1.13E-07
1.13E-07
0.000132107
0.9999999
1.13E-07
1.13E-07
0.9997079
1.60E-07
0.9999472
0.9954447
0.9998937
2.49E-07
0.9827383
0.9999841
0.113725
0.9999993
0.9990079
0.9999999
0.02622355
1.13E-07
1.13E-07
1.13E-07
8.85E-05
0.9999999
1.13E-07
1.13E-07
0.9998488
0.71886
0.7877682
0.438194
0.2783119
0.2246013
0.5638264
0.1614469
0.08725891
0.1740209
0.3055148
0.7507327
0.5745199
0.4658654
0.3456864
0.2327992
0.4243823
0.5703475
0.8266159
0.6139603
0.4703622
0.2904863
0.9663148
0.7205501
0.7043347
0.6877517
0.8931305
0.007794671
0.6202919
0.7341042
0.1081185
0.4459832
0.2808214
0.9549403
0.8710787
0.04035734
0.07068404
0.9163948
0.1521453
0.9661053
0.3143071
0.2848466
0.9976602
0.8983464
0.9142923
0.9295924
0.9671141
0.000129732
0.7668942
0.9452568
0.02029579
0.2244058
0.2338872
0.9975868
0.9870017
0.005147769
0.009846208
0.9872567
0.007923625
0.9987338
0.2277231
0.2258036
0.9994788
0.9784062
0.9549266
0.9856746
0.9949292
2.61E-06
0.89062
0.9726292
0.004203693
0.1245725
0.2404772
0.9998349
0.998314
0.000149395
0.004006389
0.9985521
0.000168055
0.9999599
0.2018033
0.1617382
0.9998249
0.9950809
0.9878014
0.9970685
0.9972654
1.13E-07
0.9717112
0.9884298
0.002213818
0.09156697
0.2591761
0.9999922
0.9998161
6.37E-06
0.001558274
0.9998668
1.08E-05
0.9999983
0.306278
0.04942854
0.9998627
0.9984779
0.9958919
0.9995473
0.9988506
1.13E-07
0.994059
0.9923733
0.000855321
0.04887347
0.308146
0.9999995
0.9999766
3.17E-07
0.000692619
0.9999869
7.27E-07
0.9999999
0.5567952
0.01596627
0.9999061
0.9996937
0.9978275
0.999938
0.9991627
1.13E-07
0.9991928
0.9945931
0.000378506
0.06230765
0.3048541
0.9999999
0.9999949
1.13E-07
0.000373383
0.9999983
1.13E-07
0.9999999
0.5888572
0.006091367
0.9999372
0.9998643
0.9991746
0.9999787
0.9997129
1.13E-07
0.9997826
0.9945422
0.000178596
0.03836506
0.5545748
0.9999999
0.9999987
1.13E-07
0.000331097
0.9999996
1.13E-07
0.9999999
0.5997754
0.002423609
0.9999689
0.9999649
0.9997159
0.9999942
0.9997215
1.13E-07
0.9999152
0.9949369
8.97E-05
0.03379779
0.4308473
0.9999999
0.9999996
1.13E-07
0.000182763
0.9999999
1.13E-07
0.9999999
0.6990361
0.001235985
0.9999666
0.9999852
0.9998433
0.9999988
0.99987
1.13E-07
0.9999709
0.9947208
4.34E-05
0.02731006
0.6343024
0.9999999
0.9999998
1.13E-07
0.000149082
0.9999999
1.13E-07
0.9999999
0.7999406
0.7147816
0.8210592
0.3835571
0.3342121
0.2134954
0.4874373
0.1387035
0.08604714
0.1859289
0.4361221
0.7658059
0.5862148
0.5226364
0.3187506
0.286457
0.3655595
0.5864096
0.8340085
0.5880914
0.556974
0.2381804
0.9101587
0.7470642
0.838028
0.5961052
0.8629443
0.01124973
0.4525459
0.8149581
0.1134493
0.8759787
0.5258505
0.9289219
0.2931052
0.0432772
0.04106885
0.9435218
0.1520322
0.9582102
0.9192975
0.3682146
0.9870155
0.9128748
0.9746201
0.8365364
0.968253
0.000333107
0.4662637
0.9734268
0.02725299
0.9580384
0.7383392
0.9907885
0.178764
0.003931299
0.007152654
0.9922122
0.00356248
0.9968837
0.9951469
0.4122404
0.9978518
0.9733203
0.9918873
0.9295377
0.9925103
5.59E-06
0.3970242
0.9865016
0.01726811
0.9835403
0.9333328
0.9993541
0.2631366
0.00014372
0.001031022
0.9994296
0.000107583
0.9998393
0.9997333
0.3902715
0.998757
0.994476
0.997669
0.9736212
0.9986022
1.29E-07
0.5509787
0.9909971
0.005994279
0.9937707
0.985602
0.9999668
0.2609701
3.90E-06
0.000316453
0.9999592
9.04E-06
0.9999906
0.9999818
0.4048139
0.9994183
0.9992856
0.9988789
0.9891441
0.999627
1.13E-07
0.5062138
0.9936796
0.005986887
0.9984836
0.9959031
0.9999979
0.2255576
1.13E-07
0.000140883
0.9999965
8.44E-07
0.9999995
0.9999985
0.5009093
0.9997965
0.99977
0.999568
0.9963208
0.9998672
1.13E-07
0.6915603
0.9915349
0.004905764
0.9995251
0.9991364
0.9999998
0.2651569
1.13E-07
3.51E-05
0.9999992
1.13E-07
0.9999999
0.9999999
0.4520182
0.9998838
0.9999591
0.9998771
0.9975915
0.9999708
1.13E-07
0.7364247
0.9923288
0.003812266
0.9998601
0.9997967
0.9999999
0.3193831
1.13E-07
3.04E-05
0.9999999
1.13E-07
0.9999999
0.9999999
0.3771985
0.9999477
0.9999897
0.999916
0.9989954
0.9999838
1.13E-07
0.7165882
0.9886853
0.003059007
0.9999064
0.9999388
0.9999999
0.3767163
1.13E-07
1.23E-05
0.9999999
1.13E-07
0.9999999
0.9999999
0.4988744
0.9999573
0.9999965
0.9999694
0.9993714
0.9999958
1.13E-07
0.6620347
0.9895392
0.004286957
0.9999561
0.9999781
0.9999999
0.2921413
1.13E-07
1.12E-05
0.9999999
1.13E-07
0.9999999
0.9999999
0.6710236
0.8455369
0.483521
0.3155133
0.2226523
0.5802161
0.1585806
0.09024835
0.1517886
0.3707307
0.6794305
0.6140527
0.6117125
0.3294429
0.2502989
0.4101244
0.6381443
0.7915915
0.6036228
0.3681171
0.4959374
0.2593935
0.8127689
0.9103739
0.8736148
0.8070668
0.3040482
0.6659896
0.833244
0.09280446
0.9772205
0.6136779
0.100432
0.07245219
0.06018448
0.05599132
0.9164106
0.09978794
0.1318199
0.7357114
0.600827
0.04880695
0.9726661
0.9847112
0.9830838
0.9586537
0.2064497
0.8303923
0.9573874
0.04241924
0.9989705
0.8758168
0.0191496
0.01934569
0.004663358
0.01471258
0.9879351
0.003307626
0.02669765
0.8603978
0.771909
0.0182477
0.9966725
0.9980329
0.9986423
0.9834167
0.185005
0.957748
0.994407
0.01045449
0.999924
0.9712007
0.002319191
0.003263799
0.000104676
0.001765623
0.9995504
0.000188682
0.004929029
0.9621409
0.8408154
0.0108007
0.9991967
0.999671
0.9998743
0.9944652
0.2386391
0.9902536
0.9982576
0.007955957
0.9999986
0.9955406
0.000421519
0.001176419
4.31E-06
0.000262627
0.99996
8.78E-06
0.00139473
0.9698209
0.8601587
0.00668123
0.9997092
0.9999701
0.9999815
0.9971905
0.4345711
0.9969431
0.9995799
0.006823105
0.9999999
0.9993742
4.98E-05
0.000432337
1.13E-07
0.0001201
0.9999979
4.48E-07
0.000155739
0.9842712
0.8861058
0.005217718
0.9999325
0.9999945
0.9999984
0.997624
0.592523
0.9992235
0.9998792
0.002575352
0.9999999
0.9999037
7.06E-06
0.000137725
1.13E-07
3.75E-05
0.9999998
1.13E-07
2.95E-05
0.9940091
0.9062921
0.005191777
0.9999725
0.9999987
0.9999995
0.9987632
0.690377
0.999765
0.9999549
0.002913923
0.9999999
0.9999857
1.74E-06
4.87E-05
1.13E-07
1.77E-05
0.9999999
1.13E-07
3.46E-06
0.994028
0.907138
0.005422912
0.9999825
0.9999996
0.9999999
0.9992445
0.7712014
0.9999205
0.9999831
0.001506178
0.9999999
0.9999977
3.47E-07
2.59E-05
1.13E-07
9.86E-06
0.9999999
1.13E-07
1.10E-06
0.995968
0.9224856
0.007333599
0.9999928
0.9999999
0.9999999
0.9996411
0.902897
0.9999549
0.9999897
0.001383593
0.9999999
0.9999992
1.13E-07
1.24E-05
1.13E-07
4.12E-06
0.9999999
1.13E-07
3.89E-07
0.9975289
0.7074791
0.7299485
0.5469707
0.337347
0.2696656
0.592416
0.1774606
0.07343107
0.1468621
0.3369012
0.719139
0.610622
0.5646018
0.3364159
0.3369161
0.4109301
0.657116
0.7924014
0.6143079
0.370236
0.8102464
0.9863716
0.4959904
0.2327854
0.8243229
0.8602473
0.004273091
0.07628471
0.6844116
0.08666168
0.5117973
0.3575443
0.9413191
0.8548935
0.04570934
0.09253889
0.9129855
0.06888803
0.9747638
0.2750855
0.9866611
0.9992158
0.4472201
0.1695755
0.9827204
0.9714981
7.49E-05
0.02005584
0.9241797
0.02015132
0.4677549
0.529764
0.9957138
0.9847441
0.003522327
0.01759474
0.9874758
0.00240316
0.9984539
0.2225814
0.9987894
0.999878
0.2911711
0.04540525
0.9983138
0.9958615
5.55E-07
0.002658138
0.9821301
0.004411385
0.3000566
0.5664502
0.9998545
0.9977722
9.39E-05
0.00592566
0.9991617
0.000106167
0.9999669
0.1473637
0.9998282
0.9999694
0.2468513
0.02788235
0.9998364
0.9982808
1.13E-07
0.000906819
0.9964669
0.001030932
0.1529912
0.746085
0.9999934
0.9996542
2.22E-06
0.002816548
0.9999384
4.03E-06
0.9999993
0.1341505
0.9999617
0.9999911
0.1139556
0.01379207
0.999981
0.9987603
1.13E-07
0.000365814
0.9995418
0.000784356
0.06277384
0.8384248
0.9999998
0.9999599
1.13E-07
0.002714774
0.9999964
2.64E-07
0.9999999
0.3049369
0.9999874
0.999996
0.04202809
0.00880224
0.9999976
0.9996818
1.13E-07
0.000278414
0.9998922
0.000299475
0.03160113
0.9078509
0.9999999
0.9999954
1.13E-07
0.002299457
0.9999995
1.13E-07
0.9999999
0.2898892
0.9999968
0.9999971
0.01430514
0.009294259
0.9999998
0.9996548
1.13E-07
0.000119403
0.9999781
0.000121801
0.01581291
0.9319425
0.9999999
0.9999976
1.13E-07
0.001742649
0.9999999
1.13E-07
0.9999999
0.3859569
0.9999989
0.9999976
0.00638659
0.007263793
0.9999999
0.9997044
1.13E-07
5.64E-05
0.9999949
0.000107717
0.008169573
0.9354351
0.9999999
0.9999993
1.13E-07
0.001284617
0.9999999
1.13E-07
0.9999999
0.5824264
0.9999991
0.9999989
0.003139607
0.004549659
0.9999999
0.9998685
1.13E-07
5.48E-05
0.9999979
3.51E-05
0.003831568
0.9691558
0.9999999
0.9999998
1.13E-07
0.001187502
0.9999999
1.13E-07
0.9999999
0.649199
0.6997332
0.7610307
0.4157287
0.2742875
0.1923754
0.5726067
0.1421335
0.1203908
0.1601454
0.3487553
0.7160036
0.5267893
0.531938
0.3253274
0.2876258
0.3462051
0.6594862
0.8281171
0.656599
0.3833621
0.8897254
0.972558
0.3847745
0.383403
0.8177689
0.8399677
0.006150028
0.03694527
0.7510461
0.07242221
0.895199
0.7051372
0.9402888
0.3508652
0.03362502
0.06032949
0.9130873
0.08925774
0.9635627
0.9332808
0.9869984
0.9963907
0.2997969
0.3773581
0.9731726
0.9611441
0.000146689
0.007039025
0.9567603
0.01950256
0.9759499
0.8900687
0.9935451
0.1801253
0.002888809
0.009815266
0.9930787
0.002051156
0.9966035
0.9938692
0.9994195
0.9994817
0.3573202
0.2707217
0.9920532
0.9937402
1.93E-06
0.00033113
0.9932272
0.009437855
0.9914721
0.9808082
0.9997171
0.1921839
6.34E-05
0.002674179
0.9992909
8.73E-05
0.9997833
0.9996724
0.9999603
0.999826
0.2469983
0.2237793
0.9984607
0.9976435
1.13E-07
2.96E-05
0.9982053
0.005330641
0.997345
0.9977261
0.9999762
0.2028321
1.11E-06
0.000874997
0.9999581
2.87E-06
0.999993
0.9999657
0.9999968
0.9999647
0.09075103
0.1405561
0.9996773
0.9995297
1.13E-07
2.63E-06
0.9994094
0.006204105
0.9986734
0.9996648
0.9999986
0.1325567
1.13E-07
0.000402614
0.999998
2.39E-07
0.9999997
0.9999984
0.9999997
0.9999862
0.08401258
0.1642236
0.9998478
0.9998947
1.13E-07
3.86E-07
0.9998056
0.004169443
0.9987557
0.9999442
0.9999999
0.2514806
1.13E-07
0.000260151
0.9999999
1.13E-07
0.9999999
0.9999998
0.9999999
0.9999937
0.04110952
0.07725087
0.9999759
0.9999603
1.13E-07
1.13E-07
0.9998972
0.003730198
0.999468
0.9999878
0.9999999
0.2049442
1.13E-07
0.000161829
0.9999999
1.13E-07
0.9999999
0.9999999
0.9999999
0.9999979
0.03918679
0.03707918
0.9999951
0.9999832
1.13E-07
1.13E-07
0.9999651
0.006895827
0.9993269
0.9999973
0.9999999
0.1987033
1.13E-07
0.000106505
0.9999999
1.13E-07
0.9999999
0.9999999
0.9999999
0.9999986
0.02090545
0.02883705
0.9999971
0.9999939
1.13E-07
1.13E-07
0.9999723
0.007586911
0.9992886
0.9999993
0.9999999
0.2336444
1.13E-07
7.70E-05
0.9999999
1.13E-07
0.9999999
0.9999999
0.6786289
0.7653599
0.4476666
0.3050002
0.2169001
0.5669753
0.1129836
0.07191728
0.1401487
0.3118156
0.6800438
0.5269966
0.5615704
0.3221116
0.3525039
0.3994288
0.5716946
0.8321462
0.5162559
0.3893563
0.6535388
0.9622191
0.1093873
0.2909696
0.4146763
0.9103354
0.00670382
0.7606532
0.736867
0.2840302
0.3665087
0.1222938
0.9401738
0.8006482
0.02707271
0.0517632
0.9601406
0.1134445
0.9789392
0.4831477
0.924085
0.9969157
0.02346254
0.1103503
0.4656698
0.9905384
7.56E-05
0.9462091
0.9285886
0.3112239
0.0813422
0.03878415
0.9946402
0.9727227
0.001975318
0.00758381
0.9931319
0.00152559
0.9986249
0.5149717
0.9791463
0.9989012
0.003596927
0.04566076
0.4795894
0.9970159
8.95E-07
0.9881929
0.9913459
0.3427874
0.02210519
0.01102235
0.9997796
0.9964674
5.98E-05
0.002857776
0.9997525
5.79E-05
0.9999309
0.6641672
0.9892634
0.9996897
0.000579191
0.02675084
0.5535677
0.9992496
1.13E-07
0.9984472
0.9978825
0.3110355
0.004596302
0.002151199
0.9999855
0.9989138
3.50E-06
0.001406934
0.9999869
2.58E-06
0.9999964
0.7697819
0.9926816
0.9998451
0.00012278
0.01911187
0.6037239
0.9997395
1.13E-07
0.9997417
0.9996325
0.4352543
0.001155937
0.000713721
0.9999996
0.9996663
2.05E-07
0.000637953
0.9999991
1.13E-07
0.9999997
0.9055872
0.9946545
0.999902
1.20E-05
0.01793679
0.7548011
0.9998117
1.13E-07
0.9999582
0.9999415
0.3959611
0.000302308
0.000157502
0.9999999
0.9999131
1.13E-07
0.000558007
0.9999999
1.13E-07
0.9999999
0.9559987
0.9958333
0.9999387
3.97E-06
0.01549754
0.8333722
0.999902
1.13E-07
0.9999915
0.9999884
0.458073
8.41E-05
5.49E-05
0.9999999
0.9999742
1.13E-07
0.000322175
0.9999999
1.13E-07
0.9999999
0.9863164
0.9949744
0.9999679
5.88E-07
0.01129936
0.8448316
0.9999531
1.13E-07
0.999998
0.9999978
0.3758662
2.96E-05
1.99E-05
0.9999999
0.9999889
1.13E-07
0.000152841
0.9999999
1.13E-07
0.9999999
0.9913541
0.9970983
0.9999763
2.65E-07
0.01157001
0.8833054
0.9999751
1.13E-07
0.9999993
0.9999993
0.3387039
9.46E-06
8.80E-06
0.9999999
0.9999922
1.13E-07
0.000118558
0.9999999
1.13E-07
0.9999999
0.9955417
0.6873951
0.8406149
0.3262714
0.3066439
0.2205672
0.6573973
0.1832774
0.08720971
0.1710263
0.3444969
0.7027514
0.610615
0.6833128
0.2623971
0.2454551
0.4010209
0.7100008
0.8102621
0.6159875
0.3692805
0.6621544
0.6393549
0.0475612
0.197697
0.09143403
0.9143014
0.5039477
0.5366953
0.8258806
0.3109937
0.9834023
0.05757468
0.06502622
0.05902493
0.05347091
0.142225
0.956279
0.06390179
0.1129558
0.8072616
0.9045116
0.7583207
0.004864112
0.08794255
0.01924468
0.982516
0.5876617
0.7903416
0.9710472
0.6319358
0.9980909
0.01213595
0.007079083
0.005398612
0.005273089
0.01726466
0.9955813
0.002640308
0.01427605
0.8451666
0.9736781
0.8112407
0.000353524
0.04736612
0.004747147
0.9943523
0.7464212
0.81883
0.9984236
0.7881148
0.9998572
0.002800131
0.000392333
0.000802003
0.000183899
0.007340315
0.9996686
3.83E-05
0.000855352
0.9413343
0.9891273
0.916666
1.80E-05
0.04511208
0.00106564
0.9969049
0.9163081
0.9422187
0.9998919
0.949555
0.9999693
0.000490027
4.90E-05
0.000101513
2.08E-05
0.002031062
0.9999874
6.80E-07
6.17E-05
0.975263
0.9934089
0.9849302
9.34E-07
0.05671178
0.000170264
0.9985162
0.9856011
0.9545743
0.9999951
0.9794091
0.9999955
0.000219741
4.82E-06
2.71E-05
9.14E-07
0.00100368
0.9999994
1.13E-07
3.13E-06
0.986139
0.9961206
0.9946913
1.13E-07
0.0436111
5.18E-05
0.9984093
0.9972097
0.9838775
0.9999996
0.9948019
0.9999988
4.61E-05
4.89E-07
3.48E-06
1.13E-07
0.000445412
0.9999999
1.13E-07
3.15E-07
0.9912457
0.997402
0.9984323
1.13E-07
0.0908359
1.83E-05
0.9988999
0.9991309
0.9926183
0.9999999
0.9986196
0.9999997
2.14E-05
1.13E-07
1.25E-06
1.13E-07
0.000279907
0.9999999
1.13E-07
1.13E-07
0.9955899
0.9984761
0.9994562
1.13E-07
0.06309614
5.87E-06
0.9991728
0.9997571
0.99573
0.9999999
0.9994316
0.9999999
8.03E-06
1.13E-07
2.31E-07
1.13E-07
0.000271192
0.9999999
1.13E-07
1.13E-07
0.9980047
0.9990558
0.9998513
1.13E-07
0.05578114
1.78E-06
0.9987476
0.9998879
0.9954276
0.9999999
0.999715
0.9999999
3.50E-06
1.13E-07
1.13E-07
1.13E-07
0.000115697
0.9999999
1.13E-07
1.13E-07
0.9986699
0.7028871
0.8058956
0.3646111
0.2596943
0.2166862
0.5251078
0.2043885
0.08451653
0.1238785
0.290486
0.6875891
0.6147157
0.5769423
0.3877349
0.3374592
0.4281799
0.6378316
0.8011619
0.5806217
0.461328
0.8639141
0.249937
0.182683
0.6063713
0.5856588
0.8058401
0.1869983
0.8186314
0.7393168
0.3346245
0.9609705
0.2997312
0.08592697
0.0464016
0.02673505
0.06272653
0.9226044
0.05677542
0.1186492
0.8281566
0.9881787
0.04103629
0.09349869
0.5261525
0.8173708
0.9786199
0.1037424
0.9610366
0.9680386
0.3528078
0.9963542
0.3137544
0.01468003
0.00989499
0.003018004
0.008503585
0.9962205
0.001133655
0.02636532
0.9306666
0.998665
0.01803243
0.02612178
0.4942229
0.9048065
0.9937559
0.08333685
0.9927577
0.9966457
0.518564
0.9996173
0.368458
0.001235313
0.001012973
6.64E-05
0.001982812
0.9998413
2.51E-05
0.00265242
0.9912644
0.9998495
0.00900454
0.004456757
0.7251571
0.9584315
0.9963347
0.1503661
0.9984258
0.9997566
0.7048208
0.9999561
0.5588788
0.000180447
0.000154705
1.31E-06
0.000462791
0.9999954
1.20E-06
0.000459916
0.9958218
0.9999556
0.009602983
0.000648439
0.8046238
0.9770986
0.9988799
0.217358
0.9997374
0.9999647
0.7570627
0.9999934
0.6947783
2.96E-05
4.95E-05
1.13E-07
0.000107461
0.9999998
1.13E-07
4.65E-05
0.9990022
0.9999869
0.009395035
0.000151094
0.9151225
0.9840583
0.9992564
0.37794
0.9998974
0.9999979
0.8704459
0.9999989
0.7762837
6.63E-06
8.97E-06
1.13E-07
5.78E-05
0.9999999
1.13E-07
5.83E-06
0.9995777
0.9999948
0.009615967
2.13E-05
0.9411829
0.9924739
0.9994972
0.5250364
0.9999687
0.9999998
0.8895485
0.9999998
0.8321925
1.86E-06
2.45E-06
1.13E-07
1.81E-05
0.9999999
1.13E-07
1.17E-06
0.9998345
0.9999986
0.01052084
4.05E-06
0.9723933
0.9946709
0.9996642
0.6466405
0.9999948
0.9999999
0.8623602
0.9999999
0.9190487
6.99E-07
8.09E-07
1.13E-07
1.44E-05
0.9999999
1.13E-07
1.36E-07
0.9999177
0.9999992
0.0100552
1.12E-06
0.9902305
0.9982117
0.9998192
0.7278724
0.9999973
0.9999999
0.8858073
0.9999999
0.8933904
1.13E-07
2.28E-07
1.13E-07
6.42E-06
0.9999999
1.13E-07
1.13E-07
0.9999537
0.6716902
0.7833666
0.3431549
0.4068345
0.2136502
0.5476881
0.1882587
0.09763153
0.1066983
0.3742574
0.7272946
0.5598413
0.5280827
0.2983934
0.2910804
0.3089793
0.6799291
0.8755882
0.628234
0.434827
0.09276727
0.9752129
0.7846421
0.7212843
0.2369195
0.1084233
0.01019754
0.4969889
0.03648324
0.8334944
0.2596621
0.5827958
0.9468704
0.403768
0.1293508
0.8299177
0.9050133
0.2845093
0.9757819
0.2870912
0.0484666
0.997129
0.9682596
0.8755582
0.1526714
0.009585907
0.000279373
0.6499827
0.006571813
0.9687857
0.06280734
0.5762697
0.9962985
0.4353094
0.02278855
0.9856631
0.9662366
0.04472366
0.9983756
0.2194864
0.02132318
0.9996638
0.9981509
0.9140305
0.04779436
0.003040354
5.58E-06
0.6276937
0.000709559
0.9920895
0.02419412
0.6625704
0.9996032
0.3900585
0.002187953
0.9982046
0.9960149
0.003694545
0.9999577
0.198994
0.01011878
0.9999056
0.9999428
0.9250939
0.04103943
0.000815701
5.96E-07
0.6437788
0.000133682
0.9959936
0.01665744
0.6744432
0.9999774
0.4657352
0.00062222
0.9995831
0.9996608
0.000245018
0.9999985
0.4155609
0.004904015
0.9999563
0.9999971
0.9256366
0.01147614
0.000161387
1.13E-07
0.6366456
3.46E-05
0.994984
0.01752374
0.5833966
0.9999969
0.485004
8.11E-05
0.9998782
0.9999813
1.68E-05
0.9999999
0.4360461
0.001456019
0.9999841
0.9999999
0.9351742
0.008963394
3.56E-05
1.13E-07
0.7869518
6.17E-06
0.9935868
0.01999686
0.4579535
0.9999996
0.6216509
2.30E-05
0.999975
0.9999962
1.46E-06
0.9999999
0.5377033
0.00078139
0.9999923
0.9999999
0.9422865
0.005979972
1.04E-05
1.13E-07
0.8678687
3.27E-06
0.9916602
0.01835671
0.3883043
0.9999999
0.6162649
5.71E-06
0.9999897
0.999999
2.04E-07
0.9999999
0.6440709
0.000459889
0.9999977
0.9999999
0.9534169
0.002964959
3.82E-06
1.13E-07
0.8557392
1.00E-06
0.9900334
0.0220287
0.3012682
0.9999999
0.5616599
1.53E-06
0.9999964
0.9999999
1.13E-07
0.9999999
0.8218761
0.000320881
0.9999977
0.9999999
0.9369394
0.002253728
2.01E-06
1.13E-07
0.9124325
2.89E-07
0.9896138
0.01594412
0.2544963
0.9999999
0.5866592
4.93E-07
0.9999987
0.9999999
1.13E-07
0.9999999
0.8792711
[truncated: 11,200 more rows]
