# Supplementary material for: Why Verbalization of Non-Verbal Memory Reduces Recognition Accuracy: A Computational Approach to Verbal Overshadowing
Source: PLoS One. 2015 Jun 10;10(6):e0127618. doi: 10.1371/journal.pone.0127618 (PMC4464652; doi:10.1371/journal.pone.0127618)
Supplement: S1 File — (ZIP) [file pone.0127618.s004.zip › PlosOne_simulation_data/model1/Learning_Curves_for_Every_Tasks.csv]

Accuracy_Verbalization_Task_Old_Items	Accuracy_Visualization_Task_Old_Items	Accuracy_Imagination_Task_Old_Items	Accuracy_Verbalization_Task_New_Items	Accuracy_Visualization_Task_New_Items	Accuracy_Imagination_Task_New_Items
6.25	53.125	0	0	3.125	0
100	50	0	84.375	6.25	0
100	50	0	87.5	6.25	0
100	53.125	0	90.625	6.25	0
100	53.125	0	96.875	9.375	0
100	62.5	0	100	6.25	0
100	65.625	0	100	6.25	0
100	65.625	0	100	9.375	0
100	71.875	0	100	9.375	0
100	75	0	100	9.375	0
100	75	0	100	9.375	0
100	75	0	100	9.375	0
100	81.25	0	100	12.5	0
100	81.25	0	100	15.625	0
100	84.375	0	100	15.625	0
100	84.375	0	100	18.75	0
100	87.5	0	100	21.875	0
100	87.5	0	100	18.75	0
100	87.5	0	100	18.75	0
100	87.5	0	100	18.75	0
100	90.625	0	100	18.75	0
100	90.625	0	100	21.875	0
100	90.625	0	100	21.875	0
100	90.625	0	100	25	0
100	93.75	0	100	25	0
100	100	0	100	25	0
100	100	0	100	25	0
100	100	3.125	100	28.125	0
100	100	6.25	100	28.125	0
100	100	0	100	31.25	0
100	100	3.125	100	31.25	0
100	100	0	100	34.375	0
100	100	6.25	100	34.375	0
100	100	3.125	100	40.625	3.125
100	100	6.25	100	34.375	0
100	100	3.125	100	37.5	3.125
100	100	3.125	100	40.625	3.125
100	100	3.125	100	40.625	3.125
100	100	3.125	100	43.75	3.125
100	100	3.125	100	43.75	3.125
100	100	3.125	100	43.75	3.125
100	100	3.125	100	46.875	3.125
100	100	3.125	100	46.875	3.125
100	100	3.125	100	43.75	3.125
100	100	3.125	100	43.75	3.125
100	100	3.125	100	43.75	3.125
100	100	3.125	100	43.75	3.125
100	100	3.125	100	46.875	3.125
100	100	3.125	100	43.75	3.125
100	100	3.125	100	43.75	3.125
100	100	6.25	100	43.75	3.125
100	100	3.125	100	43.75	3.125
100	100	6.25	100	43.75	3.125
100	100	3.125	100	46.875	3.125
100	100	3.125	100	46.875	3.125
100	100	3.125	100	46.875	3.125
100	100	6.25	100	50	3.125
100	100	6.25	100	50	3.125
100	100	6.25	100	53.125	3.125
100	100	6.25	100	46.875	3.125
100	100	6.25	100	50	3.125
