# Supplementary material for: Why Verbalization of Non-Verbal Memory Reduces Recognition Accuracy: A Computational Approach to Verbal Overshadowing
Source: PLoS One. 2015 Jun 10;10(6):e0127618. doi: 10.1371/journal.pone.0127618 (PMC4464652; doi:10.1371/journal.pone.0127618)
Supplement: S1 File — (ZIP) [file pone.0127618.s004.zip › PlosOne_simulation_data/model2/Learning_Curves_for_Every_Tasks.csv]

Accuracy_Verbalization_Task_Old_Items	Accuracy_Visualization_Task_Old_Items	Accuracy_Imagination_Task_Old_Items	Accuracy_Verbalization_Task_New_Items	Accuracy_Visualization_Task_New_Items	Accuracy_Imagination_Task_New_Items
9.375	43.75	0	3.125	3.125	0
96.875	53.125	0	84.375	3.125	0
100	62.5	0	96.875	3.125	0
100	59.375	0	100	3.125	0
100	59.375	0	100	6.25	0
100	62.5	0	100	12.5	0
100	62.5	0	100	15.625	0
100	62.5	0	100	15.625	0
100	65.625	0	100	15.625	0
100	71.875	0	100	15.625	0
100	71.875	0	100	15.625	0
100	75	0	100	15.625	0
100	78.125	0	100	12.5	0
100	81.25	0	100	15.625	0
100	81.25	0	100	18.75	0
100	81.25	3.125	100	25	0
100	87.5	0	100	21.875	0
100	87.5	0	100	31.25	0
100	87.5	3.125	100	34.375	0
100	87.5	3.125	100	37.5	0
100	90.625	0	100	37.5	0
100	90.625	3.125	100	34.375	0
100	93.75	3.125	100	34.375	0
100	96.875	3.125	100	34.375	0
100	96.875	3.125	100	34.375	0
100	100	3.125	100	34.375	0
100	100	3.125	100	34.375	0
100	100	0	100	34.375	0
100	100	6.25	100	37.5	0
100	100	3.125	100	37.5	0
100	100	3.125	100	34.375	0
100	100	3.125	100	43.75	0
100	100	3.125	100	43.75	0
100	100	3.125	100	40.625	0
100	100	3.125	100	43.75	0
100	100	3.125	100	46.875	0
100	100	3.125	100	46.875	0
100	100	3.125	100	46.875	0
100	100	3.125	100	46.875	0
100	100	3.125	100	46.875	0
100	100	3.125	100	46.875	0
100	100	3.125	100	46.875	0
100	100	3.125	100	46.875	0
100	100	3.125	100	46.875	0
100	100	3.125	100	46.875	0
100	100	3.125	100	50	0
100	100	3.125	100	50	0
100	100	3.125	100	50	0
100	100	3.125	100	46.875	0
100	100	3.125	100	50	0
100	100	3.125	100	46.875	0
100	100	3.125	100	46.875	0
100	100	3.125	100	46.875	0
100	100	3.125	100	46.875	0
100	100	3.125	100	46.875	0
100	100	3.125	100	50	0
100	100	3.125	100	46.875	0
100	100	3.125	100	53.125	0
100	100	3.125	100	53.125	0
100	100	3.125	100	46.875	0
100	100	3.125	100	50	0
