# Supplementary material for: Why Verbalization of Non-Verbal Memory Reduces Recognition Accuracy: A Computational Approach to Verbal Overshadowing
Source: PLoS One. 2015 Jun 10;10(6):e0127618. doi: 10.1371/journal.pone.0127618 (PMC4464652; doi:10.1371/journal.pone.0127618)
Supplement: S1 File — (ZIP) [file pone.0127618.s004.zip › PlosOne_simulation_data/model5/Control_Polarity_New_Item.csv]

0.94712929
0.95098881
0.94605929
0.94444857
0.94525881
0.94929619
0.94407238
0.94473
0.93911905
0.93819
0.93863333
0.941365
0.93796524
0.94459738
0.94656286
0.95060595
0.94782524
0.94657071
0.94648452
0.95096667
0.9434269
0.94944167
0.95282786
0.94737238
0.94627429
0.94637429
0.94399429
0.94779476
0.95344905
0.94419643
0.94054667
0.94828286
