# Supplementary material for: Why Verbalization of Non-Verbal Memory Reduces Recognition Accuracy: A Computational Approach to Verbal Overshadowing
Source: PLoS One. 2015 Jun 10;10(6):e0127618. doi: 10.1371/journal.pone.0127618 (PMC4464652; doi:10.1371/journal.pone.0127618)
Supplement: S1 File — (ZIP) [file pone.0127618.s004.zip › PlosOne_simulation_data/R-Commands/R_command_Fig4.txt]

#MDS_R

   DirectoryName <- paste ("c:/PlosOne_simulation_data/MDS_Data",sep="")
    setwd ((DirectoryName))


VOColumnData <- read.table("Data_Fig4.csv", header=F)
VOMatrixData <- matrix(0, nrow=660, ncol=20)
for (a in 1:660) {
	for (b in 1:20) {
VOMatrixData [a,b] <- VOColumnData[(a-1)*20 + b,1]
	}
}

MDSOvershadowingResult <- prcomp(VOMatrixData)

MDSOvershadowingResult$sdev


install.packages("maptools")
library(maptools)


install.packages("scatterplot3d")
library("scatterplot3d")


FigureFileName <- paste ("Figure4.jpeg")
        jpeg((FigureFileName), width = 1300, height = 1000)


d <-5
e <-2
f <-8

par (lwd=1.7)
par(cex=1.7)

scatterplot3d(x = MDSOvershadowingResult$x[10, d], y = MDSOvershadowingResult$x[10, e], z = MDSOvershadowingResult$x[10, f], col.grid ="white", xlab = '',ylab = '', zlab = '', type = "n", xlim = c(-3, 2.5), ylim= c(-1.5, 1.5), zlim= c(-1.5, 2.5), las=0)


#verbalization
par(new=T)
scatterplot3d(x = MDSOvershadowingResult$x[641:650,d], y = MDSOvershadowingResult$x[641:650,e], z = MDSOvershadowingResult$x[641:650,f],pch = 2, col.grid ="white",  xlab = '',ylab = '',zlab = '', xlim = c(-3, 2.5), ylim= c(-1.5, 1.5), zlim= c(-1.5, 2.5), type ="b")


#presented new face after verbalization 
par(new=T)
scatterplot3d(x = MDSOvershadowingResult$x[651:660,d], y = MDSOvershadowingResult$x[651:660,e], z = MDSOvershadowingResult$x[651:660,f],pch = 17, col.grid ="white", xlab = '',ylab = '',zlab = '', xlim = c(-3, 2.5), ylim= c(-1.5, 1.5),  zlim= c(-1.5, 2.5) , type ="b")


#old face(drooping eyes)
par(new=T)
scatterplot3d(x = MDSOvershadowingResult$x[211:220,d], y = MDSOvershadowingResult$x[211:220,e], z = MDSOvershadowingResult$x[211:220,f],pch = 10, col.grid ="white", xlab = '',ylab = '',zlab = '', xlim = c(-3, 2.5), ylim= c(-1.5, 1.5), zlim= c(-1.5, 2.5), type ="b")


#new face(drooping eyes) 
par(new=T)
scatterplot3d(x = MDSOvershadowingResult$x[511:520,d], y = MDSOvershadowingResult$x[511:520,e], z = MDSOvershadowingResult$x[511:520,f], col.grid ="white", pch = 1, xlab = '',ylab = '',zlab = '', xlim = c(-3, 2.5), ylim= c(-1.5, 1.5),  zlim= c(-1.5, 2.5), type ="b")


#another face(slanted eyes)
par(new=T)
scatterplot3d(x = MDSOvershadowingResult$x[111:120,d], y = MDSOvershadowingResult$x[111:120,e], z = MDSOvershadowingResult$x[111:120,f], col.grid ="white", pch = 0, xlab = '',ylab = '',zlab = '', xlim = c(-3, 2.5), ylim= c(-1.5, 1.5),  zlim= c(-1.5, 2.5), type ="b")


 
par(new=T)
scatterplot3d(x = MDSOvershadowingResult$x[641:650,d], y = MDSOvershadowingResult$x[641:650,e], z = c(-2, -2, -2, -2, -2, -2, -2, -2, -2, -2), col.grid ="white", pch = 2, xlab = '',ylab = '',zlab = '', xlim = c(-3, 2.5), ylim= c(-1.5, 1.5),  zlim= c(-2, 2.5) , type ="b")


par(new=T)
scatterplot3d(x = MDSOvershadowingResult$x[651:660,d], y = MDSOvershadowingResult$x[651:660,e], z = c(-2, -2, -2, -2, -2, -2, -2, -2, -2, -2), col.grid ="white", pch = 17, xlab = '',ylab = '',zlab = '', xlim = c(-3, 2.5), ylim= c(-1.5, 1.5),  zlim= c(-2, 2.5) ,  type ="b")


 
par(new=T)
scatterplot3d(x = MDSOvershadowingResult$x[211:220,d], y = MDSOvershadowingResult$x[211:220,e], z = c(-2, -2, -2, -2, -2, -2, -2, -2, -2, -2), col.grid ="white", pch = 10, xlab = '',ylab = '',zlab = '', xlim = c(-3, 2.5), ylim= c(-1.5, 1.5), zlim= c(-2, 2.5), type ="b")


par(new=T)
scatterplot3d(x = MDSOvershadowingResult$x[511:520,d], y = MDSOvershadowingResult$x[511:520,e], z = c(-2, -2, -2, -2, -2, -2, -2, -2, -2, -2), col.grid ="white", pch = 1, xlab = '',ylab = '',zlab = '', xlim = c(-3, 2.5), ylim= c(-1.5, 1.5),  zlim= c(-2, 2.5), type ="b")


par(new=T)
scatterplot3d(x = MDSOvershadowingResult$x[111:120,d], y = MDSOvershadowingResult$x[111:120,e], z = c(-2, -2, -2, -2, -2, -2, -2, -2, -2, -2), col.grid ="white", pch = 0, xlab = '',ylab = '',zlab = '', xlim = c(-3, 2.5), ylim= c(-1.5, 1.5),  zlim= c(-2, 2.5) , type ="b")


par(new=T)
scatterplot3d(x= c(-3, -3, -3, -3, -3, -3, -3, -3, -3, -3), y = MDSOvershadowingResult$x[641:650,e], z = MDSOvershadowingResult$x[641:650,f], col.grid ="white", pch = 2, xlab = '',ylab = '',zlab = '', xlim = c(-3, 2.5), ylim= c(-1.5, 1.5), zlim= c(-1.5, 2.5), type ="b")


par(new=T)
scatterplot3d(x= c(-3, -3, -3, -3, -3, -3, -3, -3, -3, -3), y = MDSOvershadowingResult$x[651:660,e], z = MDSOvershadowingResult$x[651:660,f], col.grid ="white", pch = 17, xlab = '',ylab = '',zlab = '', xlim = c(-3, 2.5), ylim= c(-1.5, 1.5),  zlim= c(-1.5, 2.5) , type ="b")


par(new=T)
scatterplot3d(x= c(-3, -3, -3, -3, -3, -3, -3, -3, -3, -3), y = MDSOvershadowingResult$x[211:220,e], z = MDSOvershadowingResult$x[211:220,f], col.grid ="white", pch = 10, xlab = '',ylab = '',zlab = '', xlim = c(-3, 2.5), ylim= c(-1.5, 1.5), zlim= c(-1.5, 2.5), type ="b")


par(new=T)
scatterplot3d(x= c(-3, -3, -3, -3, -3, -3, -3, -3, -3, -3), y = MDSOvershadowingResult$x[511:520,e], z = MDSOvershadowingResult$x[511:520,f], col.grid ="white", pch = 1, xlab = '',ylab = '',zlab = '', xlim = c(-3, 2.5), ylim= c(-1.5, 1.5),  zlim= c(-1.5, 2.5), type ="b")


par(new=T)
scatterplot3d(x= c(-3, -3, -3, -3, -3, -3, -3, -3, -3, -3), y = MDSOvershadowingResult$x[111:120,e], z = MDSOvershadowingResult$x[111:120,f], col.grid ="white", pch = 0, xlab = '',ylab = '',zlab = '', xlim = c(-3, 2.5), ylim= c(-1.5, 1.5),  zlim= c(-1.5, 2.5), type ="b")


par(cex=2)

legend(x=-3, y = 5.66,legend=c("During recognition of an old face (drooping eyes)", "During recognition of a new face (drooping eyes)", "During recognition of an old face (slanted eyes)", "During verbalization (drooping eyes)","During recognition of the new face (drooping big eyes) after verbalization" ), pch=c(10,1,0, 2,17), bg ="white",)


 setwd ("c:/PlosOne_simulation_data")


dev.off()
