# Supplementary material for: Why Verbalization of Non-Verbal Memory Reduces Recognition Accuracy: A Computational Approach to Verbal Overshadowing
Source: PLoS One. 2015 Jun 10;10(6):e0127618. doi: 10.1371/journal.pone.0127618 (PMC4464652; doi:10.1371/journal.pone.0127618)
Supplement: S1 File — (ZIP) [file pone.0127618.s004.zip › PlosOne_simulation_data/R-Commands/R_command_FigS3.txt]

#MDS_R

   DirectoryName <- paste ("c:/PlosOne_simulation_data/MDS_Data",sep="")
    setwd ((DirectoryName))


VOColumnData <- read.table("Data_FigS3.csv", header=F)
VOMatrixData <- matrix(0, nrow=660, ncol=20)
for (a in 1:660) {
	for (b in 1:20) {
VOMatrixData [a,b] <- VOColumnData[(a-1)*20 + b,1]
	}
}

MDSOvershadowingResult <- prcomp(VOMatrixData)

MDSOvershadowingResult$sdev


install.packages("scatterplot3d")
library("scatterplot3d")


FigureFileName <- paste ("FigureS3.tif")
        jpeg((FigureFileName), width = 1000, height = 1000)


d <-1
e <-3


par (lwd=2)
par (cex=2)


plot (x = MDSOvershadowingResult$x[10, d], y = MDSOvershadowingResult$x[10, e], xlab= ' ', ylab= ' ', type="n", xlim = c(-1.5, 1.5), ylim= c(-1.5, 1.5))

par(new=T)
plot(x = MDSOvershadowingResult$x[641:650,d], y = MDSOvershadowingResult$x[641:650,e],pch = 2, xlab = '',ylab = '', col = 'red', xlim = c(-1.5, 1.5), ylim= c(-1.5, 1.5), type ="b")

par(new=T)

plot(x = MDSOvershadowingResult$x[651:660,d], y = MDSOvershadowingResult$x[651:660,e], pch = 2, xlab = '',ylab = '', col = 'blue', xlim = c(-1.5, 1.5), ylim= c(-1.5, 1.5), type ="b")

par(new=T)
plot (x = MDSOvershadowingResult$x[71:80,d], y = MDSOvershadowingResult$x[71:80,e], pch = 1, xlab = '',ylab = '', col = 'black', xlim = c(-1.5, 1.5), ylim= c(-1.5, 1.5), type ="b")

par(new=T)
plot (x = MDSOvershadowingResult$x[181:190,d], y = MDSOvershadowingResult$x[181:190,e], pch = 1, xlab = '',ylab = '', col = 'orange', xlim = c(-1.5, 1.5), ylim= c(-1.5, 1.5), type ="b")


legend ("topright", legend=c("During verbalization (slanted eyes)","During recognition of the face (small drooping eyes) after verbalization", "During recognition of a face with slanted big eyes", "During recognition of a face with drooping eyes"), pch=c(2,2,1,1), col=c("red","blue","black","orange"), cex=1, bg ="white")


 setwd ("c:/PlosOne_simulation_data")

dev.off()
