# Supplementary material for: Why Verbalization of Non-Verbal Memory Reduces Recognition Accuracy: A Computational Approach to Verbal Overshadowing
Source: PLoS One. 2015 Jun 10;10(6):e0127618. doi: 10.1371/journal.pone.0127618 (PMC4464652; doi:10.1371/journal.pone.0127618)
Supplement: S1 File — (ZIP) [file pone.0127618.s004.zip › PlosOne_simulation_data/R-Commands/R_command_Figure10.txt]

#Figure10
  FigureFileName <- paste ("Figure10.jpeg")
        jpeg((FigureFileName), width = 2000, height = 2000)
par(mfrow=c(3,2))


        for (a in 1:5) {
            DirectoryName <- paste ("c:/PlosOne_simulation_data/model",a,sep="")
            setwd ((DirectoryName))

            OldFileName <- paste ("Verbalization_Polarity_Old_Item_100Percent_Correct.csv")
            NewFileName <- paste ("Verbalization_Polarity_New_Item_100Percent_Correct.csv")
            OldData <- read.table((OldFileName), header = F)
            NewData <- read.table((NewFileName), header = F)

            OldHist <- hist(OldData[,1], plot=FALSE)
            OldHist$counts <-OldHist$counts/sum(OldHist$counts)

            NewHist <- hist(NewData[,1], plot=FALSE)
            NewHist$counts <-NewHist$counts/sum(NewHist$counts)

par (lwd=2)
par(cex=2.5)
            plot(OldHist$mids, OldHist$counts, pch=1, col="black", xlim=c(0.945,0.99) , ylim=c(0,0.5), xlab = 'Polarity', ylab = 'density',main='',type="b")
            par(new=T)
            plot(NewHist$mids, NewHist$counts, pch=2, col="black", xlim=c(0.945,0.99), ylim=c(0,0.5), xlab = '', ylab = '', lty="dotted", type="b")
legend("topright", legend=c("Old", "New") , pch=c(1,2) )
        }

    setwd ("c:/PlosOne_simulation_data")
    dev.off()
    
