# Supplementary material for: Why Verbalization of Non-Verbal Memory Reduces Recognition Accuracy: A Computational Approach to Verbal Overshadowing
Source: PLoS One. 2015 Jun 10;10(6):e0127618. doi: 10.1371/journal.pone.0127618 (PMC4464652; doi:10.1371/journal.pone.0127618)
Supplement: S1 File — (ZIP) [file pone.0127618.s004.zip › PlosOne_simulation_data/R-Commands/R_command_Figure6.txt]

#Figure6
FigureFileName <- paste ("Figure6.jpeg")
        jpeg((FigureFileName), width = 1000, height = 900)

	HistgramOldData <- matrix(0, nrow=12, ncol=2)
	HistgramNewData <- matrix(0, nrow=12, ncol=2)

        for (a in 1:5) {
            DirectoryName <- paste ("c:/PlosOne_simulation_data/model",a,sep="")
            setwd ((DirectoryName))

            OldFileName <- paste ("Verbalization_Polarity_Old_Item_100Percent_Correct.csv")
            NewFileName <- paste ("Verbalization_Polarity_New_Item_100Percent_Correct.csv")
            OldData <- read.table((OldFileName), header = F)
            NewData <- read.table((NewFileName), header = F)


		for (d in 1: 12) {
			MinRange <- 0.935 + (d-1)*0.005
			MaxRange <- 0.935 + (d)*0.005
			HistgramOldData[d,2] <- HistgramOldData[d,2] + mean(OldData >= MinRange & OldData < MaxRange)
			HistgramNewData[d,2]<-HistgramNewData[d,2] + mean(NewData >= MinRange & NewData < MaxRange)
		  }
        	}
	
	HistgramOldData[,2] <- HistgramOldData[,2]/5
	HistgramNewData[,2] <- HistgramNewData[,2]/5

		
	for (d in 1:12) {
		HistgramOldData[d,1] <- 0.935 + (d-1)*0.005 
		HistgramNewData[d,1] <- 0.935+ (d-1)*0.005 
	} 

par(lwd=2)
par(cex=3)
plot(HistgramOldData[,1],HistgramOldData[,2], pch=1, col="black", xlim=c(0.91,1.00) , ylim=c(0,0.7), xlab = 'Polarity', ylab = 'Density', main='',type="b", axes=)
 par(new=T)
plot(HistgramNewData[,1],HistgramNewData[,2], pch=2, col="black", xlim=c(0.91,1.00), ylim=c(0,0.7), xlab = '', ylab = '', lty="dotted", type="b")
legend("topright", legend=c("Old", "New") , pch=c(1,2))

    setwd ("c:/PlosOne_simulation_data")
    dev.off()
