# Supplementary material for: Why Verbalization of Non-Verbal Memory Reduces Recognition Accuracy: A Computational Approach to Verbal Overshadowing
Source: PLoS One. 2015 Jun 10;10(6):e0127618. doi: 10.1371/journal.pone.0127618 (PMC4464652; doi:10.1371/journal.pone.0127618)
Supplement: S1 File — (ZIP) [file pone.0127618.s004.zip › PlosOne_simulation_data/R-Commands/R_command_Figure9.txt]

#Figure9a
FigureFileName <- paste ("Figure9a.jpeg")
        jpeg((FigureFileName), width = 1500, height = 900)

	HistgramOldData <- matrix(0, nrow=15, ncol=2)
	HistgramOldData_66 <- matrix(0, nrow=15, ncol=2)
	HistgramOldData_33 <- matrix(0, nrow=15, ncol=2)
	HistgramOldData_0 <- matrix(0, nrow=15, ncol=2)
	
        for (a in 1:5) {
            DirectoryName <- paste ("c:/PlosOne_simulation_data/model",a,sep="")
            setwd ((DirectoryName))

            OldFileName <- paste ("Verbalization_Polarity_Old_Item_100Percent_Correct.csv")
            OldFileName_66 <- paste ("Verbalization_Polarity_Old_Item_66Percent_Correct.csv")
            OldFileName_33 <- paste ("Verbalization_Polarity_Old_Item_33Percent_Correct.csv")
            OldFileName_0 <- paste ("Verbalization_Polarity_Old_Item_0Percent_Correct.csv")
           
OldData <- read.table((OldFileName), header = F)
            OldData_66<- read.table((OldFileName_66), header = F)
            OldData_33 <- read.table((OldFileName_33), header = F)
           OldData_0 <- read.table((OldFileName_0), header = F)
         		 
  for (d in 1:15) {
			MinRange <- 0.92 + (d-1)*0.005
			MaxRange <- 0.92 + (d)*0.005
			HistgramOldData[d,2] <- HistgramOldData[d,2] + mean(OldData >= MinRange & OldData < MaxRange)
			HistgramOldData_66[d,2] <- HistgramOldData_66[d,2] + mean(OldData_66 >= MinRange & OldData_66 < MaxRange)
			HistgramOldData_33[d,2] <- HistgramOldData_33[d,2] + mean(OldData_33 >= MinRange & OldData_33 < MaxRange)
			HistgramOldData_0[d,2] <- HistgramOldData_0[d,2] + mean(OldData_0 >= MinRange & OldData_0 < MaxRange)
			
		    }
        }
	
	HistgramOldData[,2] <- HistgramOldData[,2]/5
	HistgramOldData_66[,2] <- HistgramOldData_66[,2]/5
	HistgramOldData_33[,2] <- HistgramOldData_33[,2]/5
HistgramOldData_0 [,2] <- HistgramOldData_0[,2]/5
	
	for (d in 1:15) {
		HistgramOldData[d,1] <- 0.92 + (d-1)*0.005 
		HistgramOldData_66[d,1] <- 0.92 + (d-1)*0.005 
		HistgramOldData_33[d,1] <- 0.92 + (d-1)*0.005 
		HistgramOldData_0[d,1] <- 0.92 + (d-1)*0.005 
		} 

	
par (lwd=2)
par(cex=2.5)
plot(HistgramOldData[,1],HistgramOldData[,2], pch=19, col="black", xlim=c(0.91,1.0) , ylim=c(0,0.35), xlab = 'Polarity', ylab = 'Density',main='',type="b")
par(new=T)
plot(HistgramOldData_66[,1],HistgramOldData_66[,2], pch=1, col="black", xlim=c(0.91,1.0) , ylim=c(0,0.35), xlab = 'Polarity', ylab = '', lty="dashed", type="b")
        par(new=T)
plot(HistgramOldData_33[,1],HistgramOldData_33[,2], pch=1, col="black", xlim=c(0.91,1.0) , ylim=c(0,0.35), xlab = '', ylab = '', lty="dotdash", type="b")
        par(new=T)
plot(HistgramOldData_0[,1],HistgramOldData_0[,2], pch=1, col="black", xlim=c(0.91,1.0) , ylim=c(0,0.35), xlab = '', ylab = '', lty="dotted", type="b")
        
legend("topright", legend=c("100% Correct", "66% Correct", "33% Correct", "0% Correct") , col=c("black"), lty=c("solid", "dashed", "dotdash","dotted"))

    setwd ("c:/PlosOne_simulation_data")
    dev.off()
   

#Figure9b
FigureFileName <- paste ("Figure9b.jpeg")
        jpeg((FigureFileName), width = 1500, height = 900)
	
HistgramNewData <- matrix(0, nrow=15, ncol=2)
HistgramNewData_66 <- matrix(0, nrow=15, ncol=2)
HistgramNewData_33 <- matrix(0, nrow=15, ncol=2)
HistgramNewData_0 <- matrix(0, nrow=15, ncol=2)

  for (a in 1:5) {
            DirectoryName <- paste ("c:/PlosOne_simulation_data/model",a,sep="")
            setwd ((DirectoryName))

            NewFileName <- paste ("Verbalization_Polarity_New_Item_100Percent_Correct.csv")
            NewFileName_66 <- paste ("Verbalization_Polarity_New_Item_66Percent_Correct.csv")
            NewFileName_33 <- paste ("Verbalization_Polarity_New_Item_33Percent_Correct.csv")
            NewFileName_0 <- paste ("Verbalization_Polarity_New_Item_0Percent_Correct.csv")


NewData <- read.table((NewFileName), header = F)
NewData_66 <- read.table((NewFileName_66), header = F)
NewData_33 <- read.table((NewFileName_33), header = F)
NewData_0 <- read.table((NewFileName_0), header = F)

for (d in 1:15) {
			MinRange <- 0.92 + (d-1)*0.005
			MaxRange <- 0.92 + (d)*0.005
HistgramNewData[d,2]<-HistgramNewData[d,2] + mean(NewData >= MinRange & NewData < MaxRange)
HistgramNewData_66[d,2]<-HistgramNewData_66[d,2] + mean(NewData_66 >= MinRange & NewData_66 < MaxRange)
HistgramNewData_33[d,2]<-HistgramNewData_33[d,2] + mean(NewData_33 >= MinRange & NewData_33 < MaxRange)
HistgramNewData_0[d,2]<-HistgramNewData_0[d,2] + mean(NewData_0 >= MinRange & NewData_0 < MaxRange)
	
		    }
        }
HistgramNewData[,2] <- HistgramNewData[,2]/5
HistgramNewData_66[,2] <- HistgramNewData_66[,2]/5
HistgramNewData_33[,2] <- HistgramNewData_33[,2]/5
HistgramNewData_0 [,2] <- HistgramNewData_0[,2]/5

for (d in 1:15) {
HistgramNewData[d,1] <- 0.92 + (d-1)*0.005
HistgramNewData_66[d,1] <- 0.92 + (d-1)*0.005
HistgramNewData_33[d,1] <- 0.92 + (d-1)*0.005
HistgramNewData_0[d,1] <- 0.92 + (d-1)*0.005
} 

par (lwd=2)
par(cex=2.5)
plot(HistgramNewData[,1],HistgramNewData[,2], pch=17, col="black", xlim=c(0.91,1.0) , ylim=c(0,0.35), xlab = 'Polarity', ylab = 'Density',main='',type="b")
par(new=T)
plot(HistgramNewData_66[,1],HistgramNewData_66[,2], pch=2, col="black", xlim=c(0.91,1.0) , ylim=c(0,0.35), xlab = '', ylab = '', lty="dashed", type="b")
par(new=T)
plot(HistgramNewData_33[,1],HistgramNewData_33[,2], pch=2, col="black", xlim=c(0.91,1.0) , ylim=c(0,0.35), xlab = '', ylab = '', lty="dotdash", type="b")
par(new=T)
plot(HistgramNewData_0[,1],HistgramNewData_0[,2], pch=2, col="black", xlim=c(0.91,1.0) , ylim=c(0,0.35), xlab = '', ylab = '', lty="dotted", type="b")

legend("topright", legend=c("100% Correct", "66% Correct", "33% Correct", "0% Correct") , col=c("black"), lty=c("solid", "dashed", "dotdash","dotted"))


setwd ("c:/PlosOne_simulation_data")
dev.off()
   
