# Supplementary material for: Why Verbalization of Non-Verbal Memory Reduces Recognition Accuracy: A Computational Approach to Verbal Overshadowing
Source: PLoS One. 2015 Jun 10;10(6):e0127618. doi: 10.1371/journal.pone.0127618 (PMC4464652; doi:10.1371/journal.pone.0127618)
Supplement: S1 File — (ZIP) [file pone.0127618.s004.zip › PlosOne_simulation_data/readme.txt]

Locate the zip foder in the top of C-Drive, and defrost it.
In the "R-Commands" folder, you will  several text files (e.g., "R_command_Figure5.txt"), which writes a R-command to replicate that figure.
Copy & paste it on R console, and you will replicate the figure.
